# Supplementary material for: Evodiamine and Rutaecarpine as Potential Anticancer Compounds: A Combined Computational Study
Source: Int J Mol Sci. 2022 Sep 29;23(19):11513. doi: 10.3390/ijms231911513 (PMC9570036; doi:10.3390/ijms231911513)
Supplement: Supplementary file 1 [file ijms-23-11513-s001.zip]

Archive with 1 entries (1 files):
- ijms-1883499-supplementary.pdf
